# Supplementary material for: Protection of the C. elegans germ cell genome depends on diverse DNA repair pathways during normal proliferation
Source: PLoS One. 2021 Apr 27;16(4):e0250291. doi: 10.1371/journal.pone.0250291 (PMC8078821; doi:10.1371/journal.pone.0250291)
Supplement: S1 Table — (XLSX) [file pone.0250291.s015.xlsx]

## Sheet: Genetic_knockouts
Strain	Gene	Allele	Genomic location	Mutation	Mutation type	Human ortholog	DNA damage response pathway	Additional info	Strain generation
			(Wormbase vers. WS268,			(function/activity)
			# this study)
											BER	Base excision repair
TG4199	agt-2	tm6462	II:5372033..5372401	369 bp	deletion	(alkylguanine DNA alkyltransferase)	DR?		Volkova, Nat Commun. 2020 May 1;11(1):2169c		CLR	Crosslink repair
TG3296	apn-1	cxTi10435	II:8048817..8048817 (#)	insertion	Mos transposon insertion	(apurinic/apyrimidinic endonuclease)	BER		Volkova, Nat Commun. 2020 May 1;11(1):2169c		DR	Direct damage reversal
TG3865	atm-1	gk186	I:203906..204453	548 bp	deletion	ATM	DNA damage checkpoint, DSBR		Volkova, Nat Commun. 2020 May 1;11(1):2169c		DS	Damage sensing / checkpoint
TG2514	brc-1 (+ brd-1*)	tm1145	III:3861888..3862558	669 bp	deletion	BRCA1	DSBR - HR	* contains additional unassigned deletion in brd-1	Volkova, Nat Commun. 2020 May 1;11(1):2169c		DSBR	Double-strand break repair
TG3300	brd-1	gk297	III:6888360..6888743	384 bp	deletion	BARD1	DSBR - HR		Volkova, Nat Commun. 2020 May 1;11(1):2169c			HR	homologous recombination
TG3973	bub-3	gt2000	II:13727714..13727714 (#)	C>T	point mutation	BUB3	Spindle assembly checkpoint		Volkova, Nat Commun. 2020 May 1;11(1):2169c			NHEJ	non-homologous end-joining
TG3972	"	ok3437	II:13727485..13727819	335 bp	deletion	"	"		Volkova, Nat Commun. 2020 May 1;11(1):2169c			MMEJ	microhomology mediated end-joining
TG4234	ced-3	n717	IV:13200009..13200009	C>T	point mutation	CASP3	DS		Volkova, Nat Commun. 2020 May 1;11(1):2169c		MMR	Mismatch repair
TG2030	ced-4	n1162	III:4852562..4852562	C>T	point mutation	APAF1	DS		Meier et al.(2014), Genome Research, 24:1624-1636.		NER	Nucleotide excision repair
TG1814	cep-1	lg12501	I:8327197..8328410 (#)	1213 bp	deletion	p53	DS		Meier et al.(2014), Genome Research, 24:1624-1636.			GG-NER	global genome NER
TG4235	cku-80	ok861	III:4420642..4422287	1646 bp + 315 bp	deletion + insertion	KU80	DSBR - NHEJ		Volkova, Nat Commun. 2020 May 1;11(1):2169c			TC-NER	transcription coupled NER
TG2150	csb-1	ok2335	X:15862559..15864178	1620 bp	deletion	ERCC6	NER		Volkova, Nat Commun. 2020 May 1;11(1):2169c		TLS	Translesion synthesis
TG4236	dna-2	gk659160	II:11779180..11779180	C>T	point mutation	DNA2	Helicase		Volkova, Nat Commun. 2020 May 1;11(1):2169c		TR	Telomere replication
TG2688	dog-1	gk10	I:15020324..15022353	2030 bp	deletion	FANCJ	CLR		Volkova, Nat Commun. 2020 May 1;11(1):2169c
TG2931	exo-3	ok3539	I:11908374..11908970 (#)	596 bp	deletion	APEX1	BER		Volkova, Nat Commun. 2020 May 1;11(1):2169c
TG2229	fan-1	tm423	IV:6550140..6550550	411 bp	deletion	FAN1	CLR		Volkova, Nat Commun. 2020 May 1;11(1):2169c
TG1794	fcd-2	tm1298	IV:15032211..15032447	237 bp	deletion	FANCD2	CLR		Meier et al.(2014), Genome Research, 24:1624-1636.
TG3525	fnci-1	tm3081	I:6750926..6751802	879 bp	deletion	FANCI	CLR		Volkova, Nat Commun. 2020 May 1;11(1):2169c
TG3527	fncm-1	tm3148	I:5190288..5190797	510 bp	deletion	FANCM	CLR		Volkova, Nat Commun. 2020 May 1;11(1):2169c
TG2778	gen-1	tm2940	III:6247293..6247816	524 bp + 17 bp	deletion + insertion	GEN1	DSBR		this study
TG1792	helq-1	tm2134	III:584726..585071	346 bp deletion	deletion	HELQ	CLR	previous gene name: hel-308	Volkova, Nat Commun. 2020 May 1;11(1):2169c
TG2426	him-6	ok412	IV:12491122..12492807	1686 bp	deletion (del within duplication (#))	BLM	Helicase / RecQ family		Volkova, Nat Commun. 2020 May 1;11(1):2169c
TG4254	lem-3	mn155	I:9580597..9580597	G>A	point mutation	ANKLE1	DS		Volkova, Nat Commun. 2020 May 1;11(1):2169c
TG1796	lig-4	ok716	III:7522721..7524262	1542 bp	deletion	LIG4	DSBR - NHEJ		Meier et al.(2014), Genome Research, 24:1624-1636.
TG2369	mlh-1	ok1917	III:13509535..13510634	1100 bp	deletion	MLH1	MMR		Meier et al.(2018), Genome Research, 28:666-675.
TG2148	mus-81	tm1937	I:4264898..4266089	1192 bp	deletion	MUS81	DSBR + CLR		Volkova, Nat Commun. 2020 May 1;11(1):2169c
TG3302	ndx-4	ok1003	I:13792626..13793410	785 bp + AAAA	deletion + insertion	NUDT2	BER		Volkova, Nat Commun. 2020 May 1;11(1):2169c
TG2930	parp-1	ok988	I:2923535..2924541	1007 bp + 40 bp	deletion + insertion	PARP1	BER	previous gene name: pme-1	Volkova, Nat Commun. 2020 May 1;11(1):2169c
TG2929	parp-2	ok344	II:9593413..9594988	1576 bp	deletion (del within duplication (#))	PARP2	BER	previous gene name: pme-2	Volkova, Nat Commun. 2020 May 1;11(1):2169c
TG3552	pms-2	ok2529	V:11567151-11569308	2158 bp	deletion	PMS2	MMR		Meier et al.(2018), Genome Research, 28:666-675.
TG3553	pole-4	tm4613	II:14968539..14969245	707 bp + 20 bp	deletion + insertion	POLE4	replication polymerase		Meier et al.(2018), Genome Research, 28:666-675.
TG2684	polh-1	ok3317	III:1949310..1949865 (#)	556 bp	deletion	POLH	TLS		Volkova, Nat Commun. 2020 May 1;11(1):2169c
TG2686	"	lf31	III:1949146..1949146	C>T	point mutation	"	"		this study
TG2840	polk-1	lf29	III:8627544..8627544	G>A	point mutation	POLK	TLS		Volkova, Nat Commun. 2020 May 1;11(1):2169c
TG2228	polq-1	tm2026	III:5796555..5797466	912 bp	deletion	POLQ, some POLN homology	DSBR - MMEJ		Volkova, Nat Commun. 2020 May 1;11(1):2169c
TG1623	rcq-5	ok660	III:4055071..4056369	1299 bp	deletion	REQ5	Helicase / ReQ family		Volkova, Nat Commun. 2020 May 1;11(1):2169c
TG2978	rev-1	gk924750	II:7903081..7903081	C>T	point mutation (P600L)	REV1	TLS		Volkova, Nat Commun. 2020 May 1;11(1):2169c
TG2975	"	gk147834	II:7902019..7902019	G>A	point mutation (D276N)	REV1	TLS		this study
TG3880	rev-3	gk919715	III:5778506..5778506	G>A	point mutation, Q to ochre stop	REV3L	TLS		Volkova, Nat Commun. 2020 May 1;11(1):2169c
TG3299	rfs-1	ok1372	III:8226553..8227823 (#)	1270 bp	deletion (del within duplication (#))	RAD51D (RAD51 paralog)	DSBR - HR		Volkova, Nat Commun. 2020 May 1;11(1):2169c
TG4368	rif-1	gk636354	IV:17460913..17460913	G>A	point mutation, ochre stop	RIF1	replication, telomere, DNA repair?		Volkova, Nat Commun. 2020 May 1;11(1):2169c
TG2519	rip-1	tm2948	III:10257746..10258413	668 bp	deletion	(RFS-1 interacting protein)	DSBR - HR		Volkova, Nat Commun. 2020 May 1;11(1):2169c
TG2712	rtel-1	tm1866	I:10572520..10573865	1346 bp	deletion	RTEL	Helicase, TR		this study
TG3974	san-1	ok1580	I:6407947..6408938	992 bp del	deletion	BUB1B	Spindle assembly checkpoint		Volkova, Nat Commun. 2020 May 1;11(1):2169c
TG2154	slx-1	tm2644	I:5185146..5185352	207 bp	deletion	SLX1	DSBR, CLR		Volkova, Nat Commun. 2020 May 1;11(1):2169c
TG2928	smc-5	ok2421	II:5063913..5066336	2424 bp	deletion	SMC5	DSBR		this study
TG3504	smc-6	ok3294	II:11579498..11580328 (#)	800 bp deletion	deletion	SMC6	DSBR		Volkova, Nat Commun. 2020 May 1;11(1):2169c
TG4209	smg-1	gk761853	I:6912211..6912211	C>T	point mutation	SMG1	DS		Volkova, Nat Commun. 2020 May 1;11(1):2169c
TG2932	tdpo-1	gk889420	IV:1960798..1960798	T>A	point mutation, Y to ochre stop	TDP1	BER		Volkova, Nat Commun. 2020 May 1;11(1):2169c
TG1790	ung-1	tm2862	III:11973279..11973571	293 bp	deletion	UNG	BER		Meier et al.(2014), Genome Research, 24:1624-1636.
TG4233	wrn-1	gk99	II:6554817..6555012	196 bp	deletion	WRN	Helicase / ReQ family		Volkova, Nat Commun. 2020 May 1;11(1):2169c
TG2146	xpa-1	ok698	I:7160088..7161000	913 bp	deletion	XPA	NER		Meier et al.(2014), Genome Research, 24:1624-1636.
TG2226	xpc-1	tm3886	IV:1994043..1994516	474 bp + 24 bp	deletion + insertion	XPC	NER (GG-NER)		Volkova, Nat Commun. 2020 May 1;11(1):2169c
TG2227	xpf-1	tm2842	II:11696824..11697166	343 bp	deletion	XPF	NER		Volkova, Nat Commun. 2020 May 1;11(1):2169c
TG3867	xpg-1	tm1670	I:6558700..6562392	933 bp	deletion	XPG	NER		this study
TG3841	brc-1 brd-1/qC1; ced-3	balanced; for generation of brc-1(tm1145) brd-1* III and ced-3(n717)IV triple mutant			see single mutants above	see single mutants above	DS and DSBR		this study,
TG3843	cep-1; brc-1 brd-1/qC1	balanced; for generation of cep-1(lg12501) I; brc-1(tm1145) brd-1* III triple mutant			see single mutants above	see single mutants above	DS and DSBR		this study,
TG3844	him-6 ced-3/nT1	balanced; for generation of him-6(ok412) IV ced-3(n717) IV			see single mutants above	see single mutants above	DS and DSBR		this study
TG3845	ced-4; him-6/nT1	balanced; for generation of ced-4(n1162) III; him-6(ok412) IV			see single mutants above	see single mutants above	DS and DSBR		this study,
TG3846	cep-1; him-6/nT1	balanced; for generation of cep-1(lg12501) I; him-6(ok412) IV			see single mutants above	see single mutants above	DS and DSBR		this study,
TG3554	pole-4; pms-2	see single mutants above			see single mutants above				Meier et al.(2018), Genome Research, 28:666-675.	MMR and replication polymerase

## Sheet: Sample_description
Sample	ENA.accession	Genotype	Generation	Replicate	Normal	Type	Deposition of WGS seqeuncing data	Comments				Vocabulary
CD0001a	ERS068339	N2	20	2	CD0001b if not stated otherwise	mut.acc.	Volkova, Nat Commun. 2020 May 1;11(1):2169c					N2 = wild-type
CD0001b	ERS068338	N2	0	0		mut.acc.	Volkova, Nat Commun. 2020 May 1;11(1):2169c	Reference sample, not used in downstream analyses
CD0001c	ERS068340	N2	20	4		mut.acc.	Volkova, Nat Commun. 2020 May 1;11(1):2169c
CD0001d	ERS068341	N2	20	5		mut.acc.	Volkova, Nat Commun. 2020 May 1;11(1):2169c
CD0002a	ERS068343	ung-1	20	1		mut.acc.	Volkova, Nat Commun. 2020 May 1;11(1):2169c
CD0002b	ERS068342	ung-1	0	0		mut.acc.	Volkova, Nat Commun. 2020 May 1;11(1):2169c
CD0002c	ERS068344	ung-1	20	2		mut.acc.	Volkova, Nat Commun. 2020 May 1;11(1):2169c
CD0002d	ERS068345	ung-1	20	5		mut.acc.	Volkova, Nat Commun. 2020 May 1;11(1):2169c
CD0003a	ERS068347	cep-1	20	2		mut.acc.	Volkova, Nat Commun. 2020 May 1;11(1):2169c
CD0003b	ERS068346	cep-1	0	0		mut.acc.	Volkova, Nat Commun. 2020 May 1;11(1):2169c
CD0003c	ERS068348	cep-1	20	4		mut.acc.	Volkova, Nat Commun. 2020 May 1;11(1):2169c
CD0003d	ERS068349	cep-1	20	5		mut.acc.	Volkova, Nat Commun. 2020 May 1;11(1):2169c
CD0004a	ERS068351	xpa-1	20	2		mut.acc.	Volkova, Nat Commun. 2020 May 1;11(1):2169c
CD0004b	ERS068350	xpa-1	0	0		mut.acc.	Volkova, Nat Commun. 2020 May 1;11(1):2169c
CD0004c	ERS068352	xpa-1	20	4		mut.acc.	Volkova, Nat Commun. 2020 May 1;11(1):2169c
CD0004d	ERS077420	xpa-1	20	5		mut.acc.	Volkova, Nat Commun. 2020 May 1;11(1):2169c
CD0005a	ERS077422	fcd-2	20	2		mut.acc.	Volkova, Nat Commun. 2020 May 1;11(1):2169c
CD0005b	ERS077421	fcd-2	0	0		mut.acc.	Volkova, Nat Commun. 2020 May 1;11(1):2169c
CD0005c	ERS077423	fcd-2	20	3		mut.acc.	Volkova, Nat Commun. 2020 May 1;11(1):2169c
CD0005d	ERS077424	fcd-2	20	2		mut.acc.	Volkova, Nat Commun. 2020 May 1;11(1):2169c
CD0006a	ERS077425	lig-4	20	1		mut.acc.	Volkova, Nat Commun. 2020 May 1;11(1):2169c
CD0006c	ERS101218	lig-4	20	4		mut.acc.	Volkova, Nat Commun. 2020 May 1;11(1):2169c
CD0006d	ERS077427	lig-4	20	5		mut.acc.	Volkova, Nat Commun. 2020 May 1;11(1):2169c
CD0007a	ERS101219	helq-1	20	1		mut.acc.	Volkova, Nat Commun. 2020 May 1;11(1):2169c
CD0007c	ERS077430	helq-1	20	2		mut.acc.	Volkova, Nat Commun. 2020 May 1;11(1):2169c
CD0007d	ERS077431	helq-1	20	4		mut.acc.	Volkova, Nat Commun. 2020 May 1;11(1):2169c
CD0028a	ERS083724	N2	1	1		mut.acc.	Volkova, Nat Commun. 2020 May 1;11(1):2169c
CD0028c	ERS083725	N2	1	3		mut.acc.	Volkova, Nat Commun. 2020 May 1;11(1):2169c
CD0028d	ERS083726	N2	1	5		mut.acc.	Volkova, Nat Commun. 2020 May 1;11(1):2169c
CD0029a	ERS083727	ced-4	1	2		mut.acc.	Volkova, Nat Commun. 2020 May 1;11(1):2169c
CD0029c	ERS083728	ced-4	1	4		mut.acc.	Volkova, Nat Commun. 2020 May 1;11(1):2169c
CD0029d	ERS083729	ced-4	1	5		mut.acc.	Volkova, Nat Commun. 2020 May 1;11(1):2169c
CD0030a	ERS083730	N2	20	1		mut.acc.	Volkova, Nat Commun. 2020 May 1;11(1):2169c
CD0030c	ERS087054	N2	20	3		mut.acc.	Volkova, Nat Commun. 2020 May 1;11(1):2169c
CD0030d	ERS083731	N2	20	5		mut.acc.	Volkova, Nat Commun. 2020 May 1;11(1):2169c
CD0031a	ERS083732	ced-4	20	2		mut.acc.	Volkova, Nat Commun. 2020 May 1;11(1):2169c
CD0031c	ERS083733	ced-4	20	4		mut.acc.	Volkova, Nat Commun. 2020 May 1;11(1):2169c
CD0031d	ERS083734	ced-4	20	5		mut.acc.	Volkova, Nat Commun. 2020 May 1;11(1):2169c
CD0091a	ERS204902	helq-1	5	1		mut.acc.	Volkova, Nat Commun. 2020 May 1;11(1):2169c
CD0091b	ERS204931	helq-1	0	0		mut.acc.	Volkova, Nat Commun. 2020 May 1;11(1):2169c
CD0091c	ERS204903	helq-1	5	2		mut.acc.	Volkova, Nat Commun. 2020 May 1;11(1):2169c
CD0091d	ERS204904	helq-1	5	3		mut.acc.	Volkova, Nat Commun. 2020 May 1;11(1):2169c
CD0091e	ERS204905	helq-1	5	4		mut.acc.	Volkova, Nat Commun. 2020 May 1;11(1):2169c
CD0091f	ERS204906	helq-1	5	5		mut.acc.	Volkova, Nat Commun. 2020 May 1;11(1):2169c
CD0091g	ERS204907	helq-1	10	1		mut.acc.	Volkova, Nat Commun. 2020 May 1;11(1):2169c
CD0091h	ERS204908	helq-1	10	2		mut.acc.	Volkova, Nat Commun. 2020 May 1;11(1):2169c
CD0091i	ERS204909	helq-1	10	3		mut.acc.	Volkova, Nat Commun. 2020 May 1;11(1):2169c
CD0091j	ERS204910	helq-1	10	4		mut.acc.	Volkova, Nat Commun. 2020 May 1;11(1):2169c
CD0091k	ERS204911	helq-1	10	5		mut.acc.	Volkova, Nat Commun. 2020 May 1;11(1):2169c
CD0091l	ERS204932	helq-1	20	3		mut.acc.	Volkova, Nat Commun. 2020 May 1;11(1):2169c
CD0091m	ERS204933	helq-1	20	5		mut.acc.	Volkova, Nat Commun. 2020 May 1;11(1):2169c
CD0093a	ERS204913	N2	1	1		mut.acc.	Volkova, Nat Commun. 2020 May 1;11(1):2169c
CD0093c	ERS204914	N2	1	2		mut.acc.	Volkova, Nat Commun. 2020 May 1;11(1):2169c
CD0093d	ERS204915	N2	1	3		mut.acc.	Volkova, Nat Commun. 2020 May 1;11(1):2169c
CD0094a	ERS204916	mus-81	1	1		mut.acc.	Volkova, Nat Commun. 2020 May 1;11(1):2169c
CD0094c	ERS204917	mus-81	1	3		mut.acc.	Volkova, Nat Commun. 2020 May 1;11(1):2169c
CD0094d	ERS204918	mus-81	1	4		mut.acc.	Volkova, Nat Commun. 2020 May 1;11(1):2169c
CD0095a	ERS204919	slx-1	1	1		mut.acc.	Volkova, Nat Commun. 2020 May 1;11(1):2169c
CD0095c	ERS204920	slx-1	1	2		mut.acc.	Volkova, Nat Commun. 2020 May 1;11(1):2169c
CD0095d	ERS204921	slx-1	1	3		mut.acc.	Volkova, Nat Commun. 2020 May 1;11(1):2169c
CD0096a	ERS204922	him-6	1	1		mut.acc.	Volkova, Nat Commun. 2020 May 1;11(1):2169c
CD0096c	ERS204923	him-6	1	3		mut.acc.	Volkova, Nat Commun. 2020 May 1;11(1):2169c
CD0096d	ERS204924	him-6	1	4		mut.acc.	Volkova, Nat Commun. 2020 May 1;11(1):2169c
CD0097a	ERS204925	mlh-1	1	2		mut.acc.	Volkova, Nat Commun. 2020 May 1;11(1):2169c
CD0097c	ERS204926	mlh-1	1	3		mut.acc.	Volkova, Nat Commun. 2020 May 1;11(1):2169c
CD0097d	ERS204927	mlh-1	1	4		mut.acc.	Volkova, Nat Commun. 2020 May 1;11(1):2169c
CD0098a	ERS204928	pms-2	1	1		mut.acc.	Volkova, Nat Commun. 2020 May 1;11(1):2169c
CD0098c	ERS204929	pms-2	1	2		mut.acc.	Volkova, Nat Commun. 2020 May 1;11(1):2169c
CD0098d	ERS204930	pms-2	1	3		mut.acc.	Volkova, Nat Commun. 2020 May 1;11(1):2169c
CD0099a	ERS227566	N2	20	1		mut.acc.	Volkova, Nat Commun. 2020 May 1;11(1):2169c
CD0099b	ERS227587	N2	0	0		mut.acc.	Volkova, Nat Commun. 2020 May 1;11(1):2169c
CD0099c	ERS227567	N2	20	3		mut.acc.	Volkova, Nat Commun. 2020 May 1;11(1):2169c
CD0099d	ERS227568	N2	20	4		mut.acc.	Volkova, Nat Commun. 2020 May 1;11(1):2169c
CD0100a	ERS227569	xpf-1	20	1		mut.acc.	Volkova, Nat Commun. 2020 May 1;11(1):2169c
CD0100b	ERS227588	xpf-1	0	0		mut.acc.	Volkova, Nat Commun. 2020 May 1;11(1):2169c
CD0100c	ERS227570	xpf-1	20	3		mut.acc.	Volkova, Nat Commun. 2020 May 1;11(1):2169c
CD0100d	ERS227571	xpf-1	20	5		mut.acc.	Volkova, Nat Commun. 2020 May 1;11(1):2169c
CD0101a	ERS227572	polq-1	20	1		mut.acc.	Volkova, Nat Commun. 2020 May 1;11(1):2169c
CD0101b	ERS227589	polq-1	0	0		mut.acc.	Volkova, Nat Commun. 2020 May 1;11(1):2169c
CD0101c	ERS227573	polq-1	20	2		mut.acc.	Volkova, Nat Commun. 2020 May 1;11(1):2169c
CD0101d	ERS227574	polq-1	20	3		mut.acc.	Volkova, Nat Commun. 2020 May 1;11(1):2169c
CD0102a	ERS227575	rip-1	20	3		mut.acc.	Volkova, Nat Commun. 2020 May 1;11(1):2169c
CD0102b	ERS227590	rip-1	0	0		mut.acc.	Volkova, Nat Commun. 2020 May 1;11(1):2169c
CD0102c	ERS227576	rip-1	20	4		mut.acc.	Volkova, Nat Commun. 2020 May 1;11(1):2169c
CD0102d	ERS227577	rip-1	20	5		mut.acc.	Volkova, Nat Commun. 2020 May 1;11(1):2169c
CD0103a	ERS227578	pole-4	20	1		mut.acc.	Volkova, Nat Commun. 2020 May 1;11(1):2169c
CD0103b	ERS227591	pole-4	0	0		mut.acc.	Volkova, Nat Commun. 2020 May 1;11(1):2169c
CD0103c	ERS227579	pole-4	20	2		mut.acc.	Volkova, Nat Commun. 2020 May 1;11(1):2169c
CD0103d	ERS227580	pole-4	20	4		mut.acc.	Volkova, Nat Commun. 2020 May 1;11(1):2169c
CD0104a	ERS227581	brc-1 brd-1*	20	1		mut.acc.	Volkova, Nat Commun. 2020 May 1;11(1):2169c
CD0104b	ERS227592	brc-1 brd-1*	0	0		mut.acc.	Volkova, Nat Commun. 2020 May 1;11(1):2169c
CD0104c	ERS227582	brc-1 brd-1*	20	2		mut.acc.	Volkova, Nat Commun. 2020 May 1;11(1):2169c
CD0104d	ERS227583	brc-1 brd-1*	20	3		mut.acc.	Volkova, Nat Commun. 2020 May 1;11(1):2169c
CD0121a	ERS361430	dog-1	20	1		mut.acc.	Volkova, Nat Commun. 2020 May 1;11(1):2169c
CD0121b	ERS361431	dog-1	0	0		mut.acc.	Volkova, Nat Commun. 2020 May 1;11(1):2169c
CD0121c	ERS361432	dog-1	20	3		mut.acc.	Volkova, Nat Commun. 2020 May 1;11(1):2169c
CD0121d	ERS361433	dog-1	20	4		mut.acc.	Volkova, Nat Commun. 2020 May 1;11(1):2169c
CD0122a	ERS361434	rcq-5	20	2		mut.acc.	Volkova, Nat Commun. 2020 May 1;11(1):2169c
CD0122c	ERS361435	rcq-5	20	3		mut.acc.	Volkova, Nat Commun. 2020 May 1;11(1):2169c
CD0122d	ERS361436	rcq-5	20	5		mut.acc.	Volkova, Nat Commun. 2020 May 1;11(1):2169c
CD0123a	ERS361437	polh-1 (ok3317)	20	2		mut.acc.	Volkova, Nat Commun. 2020 May 1;11(1):2169c
CD0123b	ERS361438	polh-1 (ok3317)	0	0		mut.acc.	Volkova, Nat Commun. 2020 May 1;11(1):2169c
CD0123c	ERS361439	polh-1 (ok3317)	20	4		mut.acc.	Volkova, Nat Commun. 2020 May 1;11(1):2169c
CD0123d	ERS361440	polh-1 (ok3317)	20	5		mut.acc.	Volkova, Nat Commun. 2020 May 1;11(1):2169c
CD0124b	ERS361442	polh-1 (lf31)	0	1		mut.acc.	this study
CD0124b2	ERS361443	polh-1 (lf31)	0	1		mut.acc.	this study
CD0124a	ERS361441	polh-1 (lf31)	20	1		mut.acc.	this study
CD0124c	ERS361444	polh-1 (lf31)	20	2		mut.acc.	this study
CD0124d	ERS361445	polh-1 (lf31)	20	3		mut.acc.	this study
CD0125a	ERS361446	polk-1	20	2		mut.acc.	Volkova, Nat Commun. 2020 May 1;11(1):2169c
CD0125c	ERS361447	polk-1	20	5		mut.acc.	Volkova, Nat Commun. 2020 May 1;11(1):2169c
CD0125d	ERS361448	polk-1	20	3		mut.acc.	Volkova, Nat Commun. 2020 May 1;11(1):2169c
CD0125e	ERS361449	polk-1	20	5		mut.acc.	Volkova, Nat Commun. 2020 May 1;11(1):2169c
CD0127b	ERS361455	rtel-1	0	1		mut.acc.	this study
CD0127b2	ERS361456	rtel-1	0	2		mut.acc.	this study
CD0127a	ERS361454	rtel-1	5	1		mut.acc.	this study
CD0127c	ERS361457	rtel-1	5	2		mut.acc.	this study
CD0127d	ERS361458	rtel-1	15	1		mut.acc.	this study
CD0130a	ERS361461	N2	20	1		mut.acc.	Volkova, Nat Commun. 2020 May 1;11(1):2169c
CD0130c	ERS361462	N2	20	2		mut.acc.	Volkova, Nat Commun. 2020 May 1;11(1):2169c
CD0130d	ERS361463	N2	20	3		mut.acc.	Volkova, Nat Commun. 2020 May 1;11(1):2169c
CD0131a	ERS361464	mus-81	20	1		mut.acc.	Volkova, Nat Commun. 2020 May 1;11(1):2169c
CD0131c	ERS361465	mus-81	20	3		mut.acc.	Volkova, Nat Commun. 2020 May 1;11(1):2169c
CD0131d	ERS361466	mus-81	20	4		mut.acc.	Volkova, Nat Commun. 2020 May 1;11(1):2169c
CD0132a	ERS361467	slx-1	20	1		mut.acc.	Volkova, Nat Commun. 2020 May 1;11(1):2169c
CD0132c	ERS361468	slx-1	20	2		mut.acc.	Volkova, Nat Commun. 2020 May 1;11(1):2169c
CD0132d	ERS361469	slx-1	20	3		mut.acc.	Volkova, Nat Commun. 2020 May 1;11(1):2169c
CD0133a	ERS361470	him-6	20	1		mut.acc.	Volkova, Nat Commun. 2020 May 1;11(1):2169c
CD0133c	ERS361471	him-6	20	3		mut.acc.	Volkova, Nat Commun. 2020 May 1;11(1):2169c
CD0133d	ERS361472	him-6	20	4		mut.acc.	Volkova, Nat Commun. 2020 May 1;11(1):2169c
CD0134a	ERS361473	mlh-1	20	2		mut.acc.	Volkova, Nat Commun. 2020 May 1;11(1):2169c
CD0134c	ERS361474	mlh-1	20	3		mut.acc.	Volkova, Nat Commun. 2020 May 1;11(1):2169c
CD0134d	ERS361475	mlh-1	20	4		mut.acc.	Volkova, Nat Commun. 2020 May 1;11(1):2169c
CD0135a	ERS361476	pms-2	20	1		mut.acc.	Volkova, Nat Commun. 2020 May 1;11(1):2169c
CD0135c	ERS361477	pms-2	20	2		mut.acc.	Volkova, Nat Commun. 2020 May 1;11(1):2169c
CD0135d	ERS361478	pms-2	20	3		mut.acc.	Volkova, Nat Commun. 2020 May 1;11(1):2169c
CD0137b	ERS392183	gen-1	0	1		mut.acc.	this study
CD0137a	ERS392064	gen-1	20	1		mut.acc.	this study
CD0137c	ERS392065	gen-1	20	2		mut.acc.	this study
CD0137d	ERS392066	gen-1	20	3		mut.acc.	this study
CD0138a	ERS392067	N2	20	1		mut.acc.	Volkova, Nat Commun. 2020 May 1;11(1):2169c
CD0138b	ERS392184	N2	0	0		mut.acc.	Volkova, Nat Commun. 2020 May 1;11(1):2169c
CD0138c	ERS392068	N2	20	2		mut.acc.	Volkova, Nat Commun. 2020 May 1;11(1):2169c
CD0138d	ERS392069	N2	20	3		mut.acc.	Volkova, Nat Commun. 2020 May 1;11(1):2169c
CD0139a	ERS392070	parp-1	20	1		mut.acc.	Volkova, Nat Commun. 2020 May 1;11(1):2169c
CD0139b	ERS392185	parp-1	0	0		mut.acc.	Volkova, Nat Commun. 2020 May 1;11(1):2169c
CD0139c	ERS392071	parp-1	20	2		mut.acc.	Volkova, Nat Commun. 2020 May 1;11(1):2169c
CD0139d	ERS392072	parp-1	20	3		mut.acc.	Volkova, Nat Commun. 2020 May 1;11(1):2169c
CD0140a	ERS392073	exo-3	20	3		mut.acc.	Volkova, Nat Commun. 2020 May 1;11(1):2169c
CD0140b	ERS392186	exo-3	0	0		mut.acc.	Volkova, Nat Commun. 2020 May 1;11(1):2169c
CD0140c	ERS392074	exo-3	20	4		mut.acc.	Volkova, Nat Commun. 2020 May 1;11(1):2169c
CD0140d	ERS392075	exo-3	20	5		mut.acc.	Volkova, Nat Commun. 2020 May 1;11(1):2169c
CD0141a	ERS392076	tdpo-1	20	2		mut.acc.	Volkova, Nat Commun. 2020 May 1;11(1):2169c
CD0141b	ERS392187	tdpo-1	0	0		mut.acc.	Volkova, Nat Commun. 2020 May 1;11(1):2169c
CD0141c	ERS392077	tdpo-1	20	3		mut.acc.	Volkova, Nat Commun. 2020 May 1;11(1):2169c
CD0141d	ERS392078	tdpo-1	20	4		mut.acc.	Volkova, Nat Commun. 2020 May 1;11(1):2169c
CD0142a	ERS392079	parp-2	20	1		mut.acc.	Volkova, Nat Commun. 2020 May 1;11(1):2169c
CD0142b	ERS392188	parp-2	0	0		mut.acc.	Volkova, Nat Commun. 2020 May 1;11(1):2169c
CD0142c	ERS392080	parp-2	20	3		mut.acc.	Volkova, Nat Commun. 2020 May 1;11(1):2169c
CD0143a	ERS392081	rev-1 (gk147834)	20	1		mut.acc.	this study
CD0143b	ERS392189	rev-1 (gk147834)	0	0		mut.acc.	this study
CD0143c	ERS392082	rev-1 (gk147834)	20	2		mut.acc.	this study
CD0144a	ERS392083	rev-1 (gk924750)	20	1		mut.acc.	Volkova, Nat Commun. 2020 May 1;11(1):2169c
CD0144b	ERS392190	rev-1 (gk924750)	0	0		mut.acc.	Volkova, Nat Commun. 2020 May 1;11(1):2169c
CD0144c	ERS392084	rev-1 (gk924750)	20	2		mut.acc.	Volkova, Nat Commun. 2020 May 1;11(1):2169c
CD0144d	ERS392085	rev-1 (gk924750)	20	5		mut.acc.	Volkova, Nat Commun. 2020 May 1;11(1):2169c
CD0243a	ERS527850	N2	0	0		mut.acc.	Volkova, Nat Commun. 2020 May 1;11(1):2169c
CD0243c	ERS527851	N2	10	3		mut.acc.	Volkova, Nat Commun. 2020 May 1;11(1):2169c
CD0243d	ERS527852	N2	10	4		mut.acc.	Volkova, Nat Commun. 2020 May 1;11(1):2169c
CD0243e	ERS527853	N2	10	7		mut.acc.	Volkova, Nat Commun. 2020 May 1;11(1):2169c
CD0244a	ERS527854	pms-2	10	1		mut.acc.	Volkova, Nat Commun. 2020 May 1;11(1):2169c
CD0244c	ERS527855	pms-2	10	2		mut.acc.	Volkova, Nat Commun. 2020 May 1;11(1):2169c
CD0244d	ERS527856	pms-2	10	3		mut.acc.	Volkova, Nat Commun. 2020 May 1;11(1):2169c
CD0245a	ERS527857	pole-4	0	0		mut.acc.	Volkova, Nat Commun. 2020 May 1;11(1):2169c
CD0245c	ERS527858	pole-4	10	1		mut.acc.	Volkova, Nat Commun. 2020 May 1;11(1):2169c
CD0245d	ERS527859	pole-4	10	2		mut.acc.	Volkova, Nat Commun. 2020 May 1;11(1):2169c
CD0245e	ERS527860	pole-4	10	4		mut.acc.	Volkova, Nat Commun. 2020 May 1;11(1):2169c
CD0246a	ERS527861	pole-4; pms-2	0	1		mut.acc.	Volkova, Nat Commun. 2020 May 1;11(1):2169c
CD0246d	ERS527863	pole-4; pms-2	10	1		mut.acc.	Volkova, Nat Commun. 2020 May 1;11(1):2169c
CD0246e	ERS527864	pole-4; pms-2	10	2		mut.acc.	Volkova, Nat Commun. 2020 May 1;11(1):2169c
CD0247a	ERS525623	apn-1	40	1		mut.acc.	Volkova, Nat Commun. 2020 May 1;11(1):2169c
CD0247c	ERS525624	apn-1	40	2		mut.acc.	Volkova, Nat Commun. 2020 May 1;11(1):2169c
CD0247d	ERS525625	apn-1	40	3		mut.acc.	Volkova, Nat Commun. 2020 May 1;11(1):2169c
CD0247e	ERS525626	apn-1	40	4		mut.acc.	Volkova, Nat Commun. 2020 May 1;11(1):2169c
CD0247f	ERS525627	apn-1	40	5		mut.acc.	Volkova, Nat Commun. 2020 May 1;11(1):2169c
CD0248a	ERS525628	brc-1 brd-1*	40	1		mut.acc.	Volkova, Nat Commun. 2020 May 1;11(1):2169c
CD0248c	ERS525629	brc-1 brd-1*	40	2		mut.acc.	Volkova, Nat Commun. 2020 May 1;11(1):2169c
CD0248d	ERS525630	brc-1 brd-1*	40	3		mut.acc.	Volkova, Nat Commun. 2020 May 1;11(1):2169c
CD0248e	ERS525631	brc-1 brd-1*	40	4		mut.acc.	Volkova, Nat Commun. 2020 May 1;11(1):2169c
CD0248f	ERS525632	brc-1 brd-1*	40	5		mut.acc.	Volkova, Nat Commun. 2020 May 1;11(1):2169c
CD0250d	ERS525640	brd-1	40	3		mut.acc.	Volkova, Nat Commun. 2020 May 1;11(1):2169c
CD0250e	ERS525641	brd-1	40	5		mut.acc.	Volkova, Nat Commun. 2020 May 1;11(1):2169c
CD0251a	ERS525642	ung-1	40	1		mut.acc.	Volkova, Nat Commun. 2020 May 1;11(1):2169c
CD0251c	ERS525643	ung-1	40	2		mut.acc.	Volkova, Nat Commun. 2020 May 1;11(1):2169c
CD0251d	ERS525644	ung-1	40	3		mut.acc.	Volkova, Nat Commun. 2020 May 1;11(1):2169c
CD0251e	ERS525645	ung-1	40	4		mut.acc.	Volkova, Nat Commun. 2020 May 1;11(1):2169c
CD0253a	ERS525652	parp-2	40	1		mut.acc.	Volkova, Nat Commun. 2020 May 1;11(1):2169c
CD0253c	ERS525653	parp-2	40	2		mut.acc.	Volkova, Nat Commun. 2020 May 1;11(1):2169c
CD0253d	ERS525654	parp-2	40	3		mut.acc.	Volkova, Nat Commun. 2020 May 1;11(1):2169c
CD0253e	ERS525655	parp-2	40	4		mut.acc.	Volkova, Nat Commun. 2020 May 1;11(1):2169c
CD0254a	ERS525656	xpa-1	40	1		mut.acc.	Volkova, Nat Commun. 2020 May 1;11(1):2169c
CD0254c	ERS525657	xpa-1	40	2		mut.acc.	Volkova, Nat Commun. 2020 May 1;11(1):2169c
CD0254d	ERS525658	xpa-1	40	3		mut.acc.	Volkova, Nat Commun. 2020 May 1;11(1):2169c
CD0254e	ERS525659	xpa-1	40	5		mut.acc.	Volkova, Nat Commun. 2020 May 1;11(1):2169c
CD0255a	ERS525660	agt-2	20	1		mut.acc.	Volkova, Nat Commun. 2020 May 1;11(1):2169c
CD0255c	ERS525661	agt-2	20	2		mut.acc.	Volkova, Nat Commun. 2020 May 1;11(1):2169c
CD0255d	ERS525662	agt-2	20	3		mut.acc.	Volkova, Nat Commun. 2020 May 1;11(1):2169c
CD0255e	ERS525663	agt-2	20	4		mut.acc.	Volkova, Nat Commun. 2020 May 1;11(1):2169c
CD0255f	ERS525664	agt-2	20	5		mut.acc.	Volkova, Nat Commun. 2020 May 1;11(1):2169c
CD0255g	ERS525665	agt-2	20	6		mut.acc.	Volkova, Nat Commun. 2020 May 1;11(1):2169c
CD0255h	ERS525666	agt-2	20	7		mut.acc.	Volkova, Nat Commun. 2020 May 1;11(1):2169c
CD0255i	ERS525667	agt-2	20	8		mut.acc.	Volkova, Nat Commun. 2020 May 1;11(1):2169c
CD0255j	ERS525668	agt-2	20	9		mut.acc.	Volkova, Nat Commun. 2020 May 1;11(1):2169c
CD0255k	ERS525669	agt-2	20	10		mut.acc.	Volkova, Nat Commun. 2020 May 1;11(1):2169c
CD0256a	ERS525670	fan-1	20	1		mut.acc.	Volkova, Nat Commun. 2020 May 1;11(1):2169c
CD0256c	ERS525671	fan-1	20	2		mut.acc.	Volkova, Nat Commun. 2020 May 1;11(1):2169c
CD0256d	ERS525672	fan-1	20	3		mut.acc.	Volkova, Nat Commun. 2020 May 1;11(1):2169c
CD0256e	ERS525673	fan-1	20	4		mut.acc.	Volkova, Nat Commun. 2020 May 1;11(1):2169c
CD0256f	ERS525674	fan-1	20	5		mut.acc.	Volkova, Nat Commun. 2020 May 1;11(1):2169c
CD0256g	ERS525675	fan-1	20	6		mut.acc.	Volkova, Nat Commun. 2020 May 1;11(1):2169c
CD0256h	ERS525676	fan-1	20	7		mut.acc.	Volkova, Nat Commun. 2020 May 1;11(1):2169c
CD0256i	ERS525677	fan-1	20	8		mut.acc.	Volkova, Nat Commun. 2020 May 1;11(1):2169c
CD0256j	ERS525678	fan-1	20	9		mut.acc.	Volkova, Nat Commun. 2020 May 1;11(1):2169c
CD0256k	ERS607733	fan-1	20	10		mut.acc.	Volkova, Nat Commun. 2020 May 1;11(1):2169c
CD0257a	ERS525679	xpc-1	20	1		mut.acc.	Volkova, Nat Commun. 2020 May 1;11(1):2169c
CD0257c	ERS525680	xpc-1	20	2		mut.acc.	Volkova, Nat Commun. 2020 May 1;11(1):2169c
CD0257d	ERS525681	xpc-1	20	3		mut.acc.	Volkova, Nat Commun. 2020 May 1;11(1):2169c
CD0257e	ERS525682	xpc-1	20	4		mut.acc.	Volkova, Nat Commun. 2020 May 1;11(1):2169c
CD0257f	ERS525683	xpc-1	20	5		mut.acc.	Volkova, Nat Commun. 2020 May 1;11(1):2169c
CD0257g	ERS525684	xpc-1	20	6		mut.acc.	Volkova, Nat Commun. 2020 May 1;11(1):2169c
CD0257h	ERS525685	xpc-1	20	7		mut.acc.	Volkova, Nat Commun. 2020 May 1;11(1):2169c
CD0257i	ERS525686	xpc-1	20	8		mut.acc.	Volkova, Nat Commun. 2020 May 1;11(1):2169c
CD0257j	ERS525687	xpc-1	20	9		mut.acc.	Volkova, Nat Commun. 2020 May 1;11(1):2169c
CD0258a	ERS525688	rcq-5	20	1		mut.acc.	Volkova, Nat Commun. 2020 May 1;11(1):2169c
CD0258c	ERS525689	rcq-5	20	2		mut.acc.	Volkova, Nat Commun. 2020 May 1;11(1):2169c
CD0258d	ERS525690	rcq-5	20	3		mut.acc.	Volkova, Nat Commun. 2020 May 1;11(1):2169c
CD0258e	ERS525691	rcq-5	20	4		mut.acc.	Volkova, Nat Commun. 2020 May 1;11(1):2169c
CD0258f	ERS525692	rcq-5	20	5		mut.acc.	Volkova, Nat Commun. 2020 May 1;11(1):2169c
CD0258g	ERS525693	rcq-5	20	7		mut.acc.	Volkova, Nat Commun. 2020 May 1;11(1):2169c
CD0258h	ERS525694	rcq-5	20	8		mut.acc.	Volkova, Nat Commun. 2020 May 1;11(1):2169c
CD0258i	ERS525695	rcq-5	20	9		mut.acc.	Volkova, Nat Commun. 2020 May 1;11(1):2169c
CD0258j	ERS525696	rcq-5	20	10		mut.acc.	Volkova, Nat Commun. 2020 May 1;11(1):2169c
CD0259a	ERS525697	rip-1	40	1		mut.acc.	Volkova, Nat Commun. 2020 May 1;11(1):2169c
CD0259c	ERS525698	rip-1	40	3		mut.acc.	Volkova, Nat Commun. 2020 May 1;11(1):2169c
CD0259d	ERS525699	rip-1	40	4		mut.acc.	Volkova, Nat Commun. 2020 May 1;11(1):2169c
CD0259e	ERS525700	rip-1	40	5		mut.acc.	Volkova, Nat Commun. 2020 May 1;11(1):2169c
CD0259f	ERS607702	rip-1	40	2		mut.acc.	Volkova, Nat Commun. 2020 May 1;11(1):2169c
CD0260a	ERS525701	pole-4	40	1		mut.acc.	Volkova, Nat Commun. 2020 May 1;11(1):2169c
CD0260c	ERS525702	pole-4	40	2		mut.acc.	Volkova, Nat Commun. 2020 May 1;11(1):2169c
CD0260d	ERS607652	pole-4	40	3		mut.acc.	Volkova, Nat Commun. 2020 May 1;11(1):2169c
CD0260e	ERS607654	pole-4	40	4		mut.acc.	Volkova, Nat Commun. 2020 May 1;11(1):2169c
CD0260f	ERS607656	pole-4	40	5		mut.acc.	Volkova, Nat Commun. 2020 May 1;11(1):2169c
CD0349a	ERS607735	mus-81	40	1		mut.acc.	Volkova, Nat Commun. 2020 May 1;11(1):2169c
CD0365a	ERS607645	smc-6	1	1		mut.acc.	Volkova, Nat Commun. 2020 May 1;11(1):2169c
CD0365c	ERS607646	smc-6	1	3		mut.acc.	Volkova, Nat Commun. 2020 May 1;11(1):2169c
CD0365d	ERS607647	smc-6	1	4		mut.acc.	Volkova, Nat Commun. 2020 May 1;11(1):2169c
CD0366a	ERS607648	smc-5	1	1		mut.acc.	this study
CD0366c	ERS607649	smc-5	1	2		mut.acc.	this study
CD0366d	ERS607651	smc-5	1	3		mut.acc.	this study
CD0367a	ERS607653	smc-6	5	1		mut.acc.	Volkova, Nat Commun. 2020 May 1;11(1):2169c
CD0367c	ERS607655	smc-6	5	3		mut.acc.	Volkova, Nat Commun. 2020 May 1;11(1):2169c
CD0367d	ERS607657	smc-6	5	4		mut.acc.	Volkova, Nat Commun. 2020 May 1;11(1):2169c
CD0368a	ERS607659	smc-5	5	1		mut.acc.	this study
CD0368c	ERS607661	smc-5	5	2		mut.acc.	this study
CD0368d	ERS607663	smc-5	5	3		mut.acc.	this study
CD0369a	ERS607665	N2	40	1		mut.acc.	Volkova, Nat Commun. 2020 May 1;11(1):2169c
CD0369c	ERS607667	N2	40	2		mut.acc.	Volkova, Nat Commun. 2020 May 1;11(1):2169c
CD0369d	ERS607669	N2	40	3		mut.acc.	Volkova, Nat Commun. 2020 May 1;11(1):2169c
CD0369e	ERS607671	N2	40	4		mut.acc.	Volkova, Nat Commun. 2020 May 1;11(1):2169c
CD0369f	ERS607673	N2	40	5		mut.acc.	Volkova, Nat Commun. 2020 May 1;11(1):2169c
CD0370a	ERS607675	xpf-1	40	1		mut.acc.	Volkova, Nat Commun. 2020 May 1;11(1):2169c
CD0370c	ERS607677	xpf-1	40	2		mut.acc.	Volkova, Nat Commun. 2020 May 1;11(1):2169c
CD0370d	ERS607679	xpf-1	40	3		mut.acc.	Volkova, Nat Commun. 2020 May 1;11(1):2169c
CD0370e	ERS607681	xpf-1	40	4		mut.acc.	Volkova, Nat Commun. 2020 May 1;11(1):2169c
CD0370f	ERS607683	xpf-1	40	5		mut.acc.	Volkova, Nat Commun. 2020 May 1;11(1):2169c
CD0371c	ERS607687	agt-2	0	0		mut.acc.	Volkova, Nat Commun. 2020 May 1;11(1):2169c
CD0372a	ERS607689	csb-1	0	0		mut.acc.	Volkova, Nat Commun. 2020 May 1;11(1):2169c
CD0373a	ERS607691	csb-1	20	1		mut.acc.	Volkova, Nat Commun. 2020 May 1;11(1):2169c
CD0373c	ERS607693	csb-1	20	2		mut.acc.	Volkova, Nat Commun. 2020 May 1;11(1):2169c
CD0373d	ERS607695	csb-1	20	3		mut.acc.	Volkova, Nat Commun. 2020 May 1;11(1):2169c
CD0373e	ERS607697	csb-1	20	4		mut.acc.	Volkova, Nat Commun. 2020 May 1;11(1):2169c
CD0373f	ERS607699	csb-1	20	5		mut.acc.	Volkova, Nat Commun. 2020 May 1;11(1):2169c
CD0373g	ERS607701	csb-1	20	6		mut.acc.	Volkova, Nat Commun. 2020 May 1;11(1):2169c
CD0373h	ERS607703	csb-1	20	7		mut.acc.	Volkova, Nat Commun. 2020 May 1;11(1):2169c
CD0373i	ERS607705	csb-1	20	8		mut.acc.	Volkova, Nat Commun. 2020 May 1;11(1):2169c
CD0373j	ERS607707	csb-1	20	9		mut.acc.	Volkova, Nat Commun. 2020 May 1;11(1):2169c
CD0373k	ERS607709	csb-1	20	10		mut.acc.	Volkova, Nat Commun. 2020 May 1;11(1):2169c
CD0374a	ERS607711	dog-1	20	1		mut.acc.	Volkova, Nat Commun. 2020 May 1;11(1):2169c
CD0374c	ERS607713	dog-1	20	2		mut.acc.	Volkova, Nat Commun. 2020 May 1;11(1):2169c
CD0374d	ERS607715	dog-1	20	3		mut.acc.	Volkova, Nat Commun. 2020 May 1;11(1):2169c
CD0374e	ERS607717	dog-1	20	4		mut.acc.	Volkova, Nat Commun. 2020 May 1;11(1):2169c
CD0374f	ERS607718	dog-1	20	5		mut.acc.	Volkova, Nat Commun. 2020 May 1;11(1):2169c
CD0374g	ERS607720	dog-1	20	6		mut.acc.	Volkova, Nat Commun. 2020 May 1;11(1):2169c
CD0374h	ERS607722	dog-1	20	9		mut.acc.	Volkova, Nat Commun. 2020 May 1;11(1):2169c
CD0374i	ERS607724	dog-1	20	10		mut.acc.	Volkova, Nat Commun. 2020 May 1;11(1):2169c
CD0375a	ERS607726	exo-3	40	1		mut.acc.	Volkova, Nat Commun. 2020 May 1;11(1):2169c
CD0375c	ERS607728	exo-3	40	2		mut.acc.	Volkova, Nat Commun. 2020 May 1;11(1):2169c
CD0375d	ERS607730	exo-3	40	4		mut.acc.	Volkova, Nat Commun. 2020 May 1;11(1):2169c
CD0375e	ERS607732	exo-3	40	5		mut.acc.	Volkova, Nat Commun. 2020 May 1;11(1):2169c
CD0376c	ERS607736	fcd-2	40	2		mut.acc.	Volkova, Nat Commun. 2020 May 1;11(1):2169c
CD0376d	ERS607738	fcd-2	40	3		mut.acc.	Volkova, Nat Commun. 2020 May 1;11(1):2169c
CD0376e	ERS607740	fcd-2	40	4		mut.acc.	Volkova, Nat Commun. 2020 May 1;11(1):2169c
CD0377a	ERS607742	fnci-1	0	0		mut.acc.	Volkova, Nat Commun. 2020 May 1;11(1):2169c
CD0378a	ERS607744	fnci-1	20	1		mut.acc.	Volkova, Nat Commun. 2020 May 1;11(1):2169c
CD0378c	ERS607746	fnci-1	20	2		mut.acc.	Volkova, Nat Commun. 2020 May 1;11(1):2169c
CD0378d	ERS607749	fnci-1	20	3		mut.acc.	Volkova, Nat Commun. 2020 May 1;11(1):2169c
CD0378f	ERS607753	fnci-1	20	5		mut.acc.	Volkova, Nat Commun. 2020 May 1;11(1):2169c
CD0378g	ERS607755	fnci-1	20	6		mut.acc.	Volkova, Nat Commun. 2020 May 1;11(1):2169c
CD0378h	ERS607757	fnci-1	20	7		mut.acc.	Volkova, Nat Commun. 2020 May 1;11(1):2169c
CD0378i	ERS607759	fnci-1	20	8		mut.acc.	Volkova, Nat Commun. 2020 May 1;11(1):2169c
CD0378j	ERS607761	fnci-1	20	9		mut.acc.	Volkova, Nat Commun. 2020 May 1;11(1):2169c
CD0378k	ERS607763	fnci-1	20	10		mut.acc.	Volkova, Nat Commun. 2020 May 1;11(1):2169c
CD0379a	ERS607765	fncm-1	20	1		mut.acc.	Volkova, Nat Commun. 2020 May 1;11(1):2169c
CD0379c	ERS607767	fncm-1	20	2		mut.acc.	Volkova, Nat Commun. 2020 May 1;11(1):2169c
CD0379d	ERS607770	fncm-1	20	3		mut.acc.	Volkova, Nat Commun. 2020 May 1;11(1):2169c
CD0379e	ERS607772	fncm-1	20	4		mut.acc.	Volkova, Nat Commun. 2020 May 1;11(1):2169c
CD0379f	ERS607774	fncm-1	20	5		mut.acc.	Volkova, Nat Commun. 2020 May 1;11(1):2169c
CD0379g	ERS607775	fncm-1	20	6		mut.acc.	Volkova, Nat Commun. 2020 May 1;11(1):2169c
CD0379h	ERS607777	fncm-1	20	7		mut.acc.	Volkova, Nat Commun. 2020 May 1;11(1):2169c
CD0379i	ERS607779	fncm-1	20	8		mut.acc.	Volkova, Nat Commun. 2020 May 1;11(1):2169c
CD0379j	ERS607781	fncm-1	20	9		mut.acc.	Volkova, Nat Commun. 2020 May 1;11(1):2169c
CD0379k	ERS607783	fncm-1	20	10		mut.acc.	Volkova, Nat Commun. 2020 May 1;11(1):2169c
CD0381a	ERS607793	helq-1	40	2		mut.acc.	Volkova, Nat Commun. 2020 May 1;11(1):2169c
CD0381c	ERS607795	helq-1	40	3		mut.acc.	Volkova, Nat Commun. 2020 May 1;11(1):2169c
CD0381d	ERS607797	helq-1	40	5		mut.acc.	Volkova, Nat Commun. 2020 May 1;11(1):2169c
CD0382a	ERS607798	him-6	40	1		mut.acc.	Volkova, Nat Commun. 2020 May 1;11(1):2169c
CD0382c	ERS607799	him-6	40	2		mut.acc.	Volkova, Nat Commun. 2020 May 1;11(1):2169c
CD0383a	ERS607801	lig-4	40	1		mut.acc.	Volkova, Nat Commun. 2020 May 1;11(1):2169c
CD0383c	ERS607803	lig-4	40	2		mut.acc.	Volkova, Nat Commun. 2020 May 1;11(1):2169c
CD0383d	ERS607802	lig-4	40	3		mut.acc.	Volkova, Nat Commun. 2020 May 1;11(1):2169c
CD0383e	ERS607804	lig-4	40	4		mut.acc.	Volkova, Nat Commun. 2020 May 1;11(1):2169c
CD0383f	ERS607805	lig-4	40	5		mut.acc.	Volkova, Nat Commun. 2020 May 1;11(1):2169c
CD0384a	ERS607806	ndx-4	40	1		mut.acc.	Volkova, Nat Commun. 2020 May 1;11(1):2169c
CD0384c	ERS607807	ndx-4	40	2		mut.acc.	Volkova, Nat Commun. 2020 May 1;11(1):2169c
CD0384d	ERS607737	ndx-4	40	3		mut.acc.	Volkova, Nat Commun. 2020 May 1;11(1):2169c
CD0384d2	ERS607808	ndx-4	40	3		mut.acc.	Volkova, Nat Commun. 2020 May 1;11(1):2169c
CD0384e	ERS607809	ndx-4	40	4		mut.acc.	Volkova, Nat Commun. 2020 May 1;11(1):2169c
CD0384f	ERS607810	ndx-4	40	5		mut.acc.	Volkova, Nat Commun. 2020 May 1;11(1):2169c
CD0385a	ERS607811	parp-1	40	1		mut.acc.	Volkova, Nat Commun. 2020 May 1;11(1):2169c
CD0385c	ERS607812	parp-1	40	2		mut.acc.	Volkova, Nat Commun. 2020 May 1;11(1):2169c
CD0385d	ERS607813	parp-1	40	3		mut.acc.	Volkova, Nat Commun. 2020 May 1;11(1):2169c
CD0385e	ERS607814	parp-1	40	4		mut.acc.	Volkova, Nat Commun. 2020 May 1;11(1):2169c
CD0385f	ERS607650	parp-1	40	5		mut.acc.	Volkova, Nat Commun. 2020 May 1;11(1):2169c
CD0386a	ERS607658	polk-1	40	2		mut.acc.	Volkova, Nat Commun. 2020 May 1;11(1):2169c
CD0386c	ERS607660	polk-1	40	3		mut.acc.	Volkova, Nat Commun. 2020 May 1;11(1):2169c
CD0386d	ERS607662	polk-1	40	4		mut.acc.	Volkova, Nat Commun. 2020 May 1;11(1):2169c
CD0386e	ERS607664	polk-1	40	5		mut.acc.	Volkova, Nat Commun. 2020 May 1;11(1):2169c
CD0387a	ERS607666	polq-1	40	1		mut.acc.	Volkova, Nat Commun. 2020 May 1;11(1):2169c
CD0387c	ERS607668	polq-1	40	2		mut.acc.	Volkova, Nat Commun. 2020 May 1;11(1):2169c
CD0387d	ERS607670	polq-1	40	3		mut.acc.	Volkova, Nat Commun. 2020 May 1;11(1):2169c
CD0388a	ERS607672	rev-1 (gk924750)	40	1		mut.acc.	Volkova, Nat Commun. 2020 May 1;11(1):2169c
CD0388c	ERS607674	rev-1 (gk924750)	40	2		mut.acc.	Volkova, Nat Commun. 2020 May 1;11(1):2169c
CD0388d	ERS607676	rev-1 (gk924750)	40	3		mut.acc.	Volkova, Nat Commun. 2020 May 1;11(1):2169c
CD0388e	ERS607678	rev-1 (gk924750)	40	4		mut.acc.	Volkova, Nat Commun. 2020 May 1;11(1):2169c
CD0388f	ERS607680	rev-1 (gk924750)	40	5		mut.acc.	Volkova, Nat Commun. 2020 May 1;11(1):2169c
CD0389a	ERS607682	rfs-1	20	1		mut.acc.	Volkova, Nat Commun. 2020 May 1;11(1):2169c
CD0389c	ERS607684	rfs-1	20	2		mut.acc.	Volkova, Nat Commun. 2020 May 1;11(1):2169c
CD0389d	ERS607686	rfs-1	20	3		mut.acc.	Volkova, Nat Commun. 2020 May 1;11(1):2169c
CD0389e	ERS607688	rfs-1	20	4		mut.acc.	Volkova, Nat Commun. 2020 May 1;11(1):2169c
CD0389f	ERS607690	rfs-1	20	5		mut.acc.	Volkova, Nat Commun. 2020 May 1;11(1):2169c
CD0389g	ERS607692	rfs-1	20	6		mut.acc.	Volkova, Nat Commun. 2020 May 1;11(1):2169c
CD0389h	ERS607694	rfs-1	20	7		mut.acc.	Volkova, Nat Commun. 2020 May 1;11(1):2169c
CD0389i	ERS607696	rfs-1	20	8		mut.acc.	Volkova, Nat Commun. 2020 May 1;11(1):2169c
CD0389j	ERS607698	rfs-1	20	9		mut.acc.	Volkova, Nat Commun. 2020 May 1;11(1):2169c
CD0389k	ERS607700	rfs-1	20	10		mut.acc.	Volkova, Nat Commun. 2020 May 1;11(1):2169c
CD0390a	ERS607704	slx-1	40	1		mut.acc.	Volkova, Nat Commun. 2020 May 1;11(1):2169c
CD0390c	ERS607706	slx-1	40	2		mut.acc.	Volkova, Nat Commun. 2020 May 1;11(1):2169c
CD0391a	ERS607710	wrn-1	20	1		mut.acc.	Volkova, Nat Commun. 2020 May 1;11(1):2169c
CD0391c	ERS607712	wrn-1	20	2		mut.acc.	Volkova, Nat Commun. 2020 May 1;11(1):2169c
CD0391d	ERS607714	wrn-1	20	3		mut.acc.	Volkova, Nat Commun. 2020 May 1;11(1):2169c
CD0391e	ERS607716	wrn-1	20	4		mut.acc.	Volkova, Nat Commun. 2020 May 1;11(1):2169c
CD0391f	ERS607719	wrn-1	20	5		mut.acc.	Volkova, Nat Commun. 2020 May 1;11(1):2169c
CD0391g	ERS607721	wrn-1	20	6		mut.acc.	Volkova, Nat Commun. 2020 May 1;11(1):2169c
CD0391h	ERS607723	wrn-1	20	7		mut.acc.	Volkova, Nat Commun. 2020 May 1;11(1):2169c
CD0391i	ERS607725	wrn-1	20	8		mut.acc.	Volkova, Nat Commun. 2020 May 1;11(1):2169c
CD0391j	ERS607727	wrn-1	20	9		mut.acc.	Volkova, Nat Commun. 2020 May 1;11(1):2169c
CD0391k	ERS607729	wrn-1	20	10		mut.acc.	Volkova, Nat Commun. 2020 May 1;11(1):2169c
CD0392a	ERS607731	xpc-1	0	0		mut.acc.	Volkova, Nat Commun. 2020 May 1;11(1):2169c
CD0689b	ERS1033505	brc-1 brd-1*;ced-3	1	1		mut.acc.	this study
CD0689c	ERS1033506	brc-1 brd-1*;ced-3	1	2		mut.acc.	this study
CD0690b	ERS1033507	brc-1 brd-1*;ced-3	20	1		mut.acc.	this study
CD0690c	ERS1033508	brc-1 brd-1*;ced-3	20	2		mut.acc.	this study
CD0690d	ERS1033509	brc-1 brd-1*;ced-3	20	3		mut.acc.	this study
CD0690e	ERS1033510	brc-1 brd-1*;ced-3	20	4		mut.acc.	this study
CD0693b	ERS1033498	brc-1 brd-1*;ced-3	1	1		mut.acc.	this study
CD0693c	ERS1033499	brc-1 brd-1*;ced-3	1	2		mut.acc.	this study
CD0694b	ERS1033500	brc-1 brd-1*; cep-1	20	1		mut.acc.	this study
CD0694c	ERS1033501	brc-1 brd-1*; cep-1	20	2		mut.acc.	this study
CD0694d	ERS1033502	brc-1 brd-1*; cep-1	20	3		mut.acc.	this study
CD0694e	ERS1033503	brc-1 brd-1*; cep-1	20	4		mut.acc.	this study
CD0694f	ERS1033504	brc-1 brd-1*;ced-3	20	5		mut.acc.	this study
CD0695b	ERS1033460	brc-1 brd-1*	1	1		mut.acc.	Volkova, Nat Commun. 2020 May 1;11(1):2169c
CD0695c	ERS1033461	brc-1 brd-1*	1	2		mut.acc.	Volkova, Nat Commun. 2020 May 1;11(1):2169c
CD0696b	ERS1033462	brc-1 brd-1*	20	1		mut.acc.	Volkova, Nat Commun. 2020 May 1;11(1):2169c
CD0696c	ERS1033463	brc-1 brd-1*	20	2		mut.acc.	Volkova, Nat Commun. 2020 May 1;11(1):2169c
CD0696d	ERS1033464	brc-1 brd-1*	20	3		mut.acc.	Volkova, Nat Commun. 2020 May 1;11(1):2169c
CD0696e	ERS1033465	brc-1 brd-1*	20	4		mut.acc.	Volkova, Nat Commun. 2020 May 1;11(1):2169c
CD0697b	ERS1033485	ced-3	1	1		mut.acc.	Volkova, Nat Commun. 2020 May 1;11(1):2169c
CD0697c	ERS1033486	ced-3	1	2		mut.acc.	Volkova, Nat Commun. 2020 May 1;11(1):2169c
CD0698b	ERS1033487	ced-3	20	1		mut.acc.	Volkova, Nat Commun. 2020 May 1;11(1):2169c
CD0698c	ERS1033488	ced-3	20	2		mut.acc.	Volkova, Nat Commun. 2020 May 1;11(1):2169c
CD0698d	ERS1033489	ced-3	20	3		mut.acc.	Volkova, Nat Commun. 2020 May 1;11(1):2169c
CD0698e	ERS1033490	ced-3	20	4		mut.acc.	Volkova, Nat Commun. 2020 May 1;11(1):2169c
CD0698f	ERS1033491	ced-3	20	5		mut.acc.	Volkova, Nat Commun. 2020 May 1;11(1):2169c
CD0699b	ERS1033492	ced-4	1	1		mut.acc.	Volkova, Nat Commun. 2020 May 1;11(1):2169c
CD0700b	ERS1033494	ced-4	20	1		mut.acc.	Volkova, Nat Commun. 2020 May 1;11(1):2169c
CD0700c	ERS1033495	ced-4	20	2		mut.acc.	Volkova, Nat Commun. 2020 May 1;11(1):2169c
CD0700d	ERS1033496	ced-4	20	3		mut.acc.	Volkova, Nat Commun. 2020 May 1;11(1):2169c
CD0700e	ERS1033497	ced-4	20	4		mut.acc.	Volkova, Nat Commun. 2020 May 1;11(1):2169c
CD0701b	ERS1033480	cep-1	1	1		mut.acc.	Volkova, Nat Commun. 2020 May 1;11(1):2169c
CD0701c	ERS1033481	cep-1	1	2		mut.acc.	Volkova, Nat Commun. 2020 May 1;11(1):2169c
CD0702b	ERS1033482	cep-1	20	1		mut.acc.	Volkova, Nat Commun. 2020 May 1;11(1):2169c
CD0702c	ERS1033483	cep-1	20	2		mut.acc.	Volkova, Nat Commun. 2020 May 1;11(1):2169c
CD0702d	ERS1033484	cep-1	20	3		mut.acc.	Volkova, Nat Commun. 2020 May 1;11(1):2169c
CD0706b	ERS1033525	him-6 ced-3	20	1		mut.acc.	this study
CD0706c	ERS1033526	him-6 ced-3	20	2		mut.acc.	this study
CD0706d	ERS1033527	him-6 ced-3	20	3		mut.acc.	this study
CD0706e	ERS1033528	him-6 ced-3	20	4		mut.acc.	this study
CD0707b	ERS1033531	him-6; ced-4	20	1		mut.acc.	this study
CD0707c	ERS1033532	him-6; ced-4	20	2		mut.acc.	this study
CD0707d	ERS1033533	him-6 ced-3	20	3		mut.acc.	this study
CD0707e	ERS1033534	him-6 ced-3	20	4		mut.acc.	this study
CD0707f	ERS1033535	him-6; ced-4	20	5		mut.acc.	this study
CD0708b	ERS1033522	him-6; cep-1	20	1		mut.acc.	this study
CD0708c	ERS1033520	him-6; cep-1	20	2		mut.acc.	this study
CD0708d	ERS1033521	him-6; cep-1	20	3		mut.acc.	this study
CD0709b	ERS1033474	him-6	1	1		mut.acc.	Volkova, Nat Commun. 2020 May 1;11(1):2169c
CD0709c	ERS1033475	him-6	1	2		mut.acc.	Volkova, Nat Commun. 2020 May 1;11(1):2169c
CD0710b	ERS1033476	him-6	20	1		mut.acc.	Volkova, Nat Commun. 2020 May 1;11(1):2169c
CD0710c	ERS1033477	him-6	20	2		mut.acc.	Volkova, Nat Commun. 2020 May 1;11(1):2169c
CD0710d	ERS1033478	him-6	20	3		mut.acc.	Volkova, Nat Commun. 2020 May 1;11(1):2169c
CD0710e	ERS1033479	him-6	20	4		mut.acc.	Volkova, Nat Commun. 2020 May 1;11(1):2169c
CD0717b	ERS1033470	mus-81	1	1		mut.acc.	Volkova, Nat Commun. 2020 May 1;11(1):2169c
CD0717c	ERS1033471	mus-81	1	2		mut.acc.	Volkova, Nat Commun. 2020 May 1;11(1):2169c
CD0718b	ERS1033472	mus-81	20	1		mut.acc.	Volkova, Nat Commun. 2020 May 1;11(1):2169c
CD0718c	ERS1033473	mus-81	20	2		mut.acc.	Volkova, Nat Commun. 2020 May 1;11(1):2169c
CD0723b	ERS1033446	N2	1	1		mut.acc.	Volkova, Nat Commun. 2020 May 1;11(1):2169c
CD0723c	ERS1033447	N2	1	2		mut.acc.	Volkova, Nat Commun. 2020 May 1;11(1):2169c
CD0724b	ERS1033448	N2	20	1		mut.acc.	Volkova, Nat Commun. 2020 May 1;11(1):2169c
CD0724c	ERS1033449	N2	20	2		mut.acc.	Volkova, Nat Commun. 2020 May 1;11(1):2169c
CD0724d	ERS1033450	N2	20	3		mut.acc.	Volkova, Nat Commun. 2020 May 1;11(1):2169c
CD0724e	ERS1033451	N2	20	4		mut.acc.	Volkova, Nat Commun. 2020 May 1;11(1):2169c
CD0724f	ERS1033452	N2	20	5		mut.acc.	Volkova, Nat Commun. 2020 May 1;11(1):2169c
CD0734b	ERS1033466	slx-1	1	1		mut.acc.	Volkova, Nat Commun. 2020 May 1;11(1):2169c
CD0734c	ERS1033467	slx-1	1	2		mut.acc.	Volkova, Nat Commun. 2020 May 1;11(1):2169c
CD0735b	ERS1033468	slx-1	20	1		mut.acc.	Volkova, Nat Commun. 2020 May 1;11(1):2169c
CD0735c	ERS1033469	slx-1	20	2		mut.acc.	Volkova, Nat Commun. 2020 May 1;11(1):2169c
CD0748b	ERS1033351	lem-3	20	1		mut.acc.	Volkova, Nat Commun. 2020 May 1;11(1):2169c
CD0748c	ERS1033352	lem-3	20	2		mut.acc.	Volkova, Nat Commun. 2020 May 1;11(1):2169c
CD0748d	ERS1033353	lem-3	20	3		mut.acc.	Volkova, Nat Commun. 2020 May 1;11(1):2169c
CD0748e	ERS1033354	lem-3	20	4		mut.acc.	Volkova, Nat Commun. 2020 May 1;11(1):2169c
CD0748f	ERS1033355	lem-3	20	5		mut.acc.	Volkova, Nat Commun. 2020 May 1;11(1):2169c
CD0748g	ERS1033356	lem-3	20	6		mut.acc.	Volkova, Nat Commun. 2020 May 1;11(1):2169c
CD0748h	ERS1033357	lem-3	20	7		mut.acc.	Volkova, Nat Commun. 2020 May 1;11(1):2169c
CD0748i	ERS1033358	lem-3	20	8		mut.acc.	Volkova, Nat Commun. 2020 May 1;11(1):2169c
CD0748j	ERS1033359	lem-3	20	9		mut.acc.	Volkova, Nat Commun. 2020 May 1;11(1):2169c
CD0749b	ERS1033350	lem-3	1	1		mut.acc.	Volkova, Nat Commun. 2020 May 1;11(1):2169c
CD0750b	ERS1033178	atm-1	1	1		mut.acc.	this study
CD0751b	ERS1033179	atm-1	20	1		mut.acc.	this study
CD0751c	ERS1033180	atm-1	20	2		mut.acc.	this study
CD0751d	ERS1033181	atm-1	20	3		mut.acc.	this study
CD0751e	ERS1033182	atm-1	20	4		mut.acc.	this study
CD0751f	ERS1033183	atm-1	20	5		mut.acc.	this study
CD0755b	ERS1033212	bub-3(gt2000)	1	1		mut.acc.	Volkova, Nat Commun. 2020 May 1;11(1):2169c
CD0756b	ERS1033218	bub-3(gt2000)	20	1		mut.acc.	Volkova, Nat Commun. 2020 May 1;11(1):2169c
CD0756c	ERS1033213	bub-3(gt2000)	20	2		mut.acc.	Volkova, Nat Commun. 2020 May 1;11(1):2169c
CD0756d	ERS1033214	bub-3(gt2000)	20	3		mut.acc.	Volkova, Nat Commun. 2020 May 1;11(1):2169c
CD0756e	ERS1033215	bub-3(gt2000)	20	4		mut.acc.	Volkova, Nat Commun. 2020 May 1;11(1):2169c
CD0756f	ERS1033216	bub-3(gt2000)	20	5		mut.acc.	Volkova, Nat Commun. 2020 May 1;11(1):2169c
CD0756g	ERS1033217	bub-3(gt2000)	20	6		mut.acc.	Volkova, Nat Commun. 2020 May 1;11(1):2169c
CD0760b	ERS1033205	bub-3(ok3437)	1	1		mut.acc.	Volkova, Nat Commun. 2020 May 1;11(1):2169c
CD0761b	ERS1033206	bub-3(ok3437)	20	1		mut.acc.	Volkova, Nat Commun. 2020 May 1;11(1):2169c
CD0761c	ERS1033207	bub-3(ok3437)	20	2		mut.acc.	Volkova, Nat Commun. 2020 May 1;11(1):2169c
CD0761d	ERS1033208	bub-3(ok3437)	20	3		mut.acc.	Volkova, Nat Commun. 2020 May 1;11(1):2169c
CD0761e	ERS1033209	bub-3(ok3437)	20	4		mut.acc.	Volkova, Nat Commun. 2020 May 1;11(1):2169c
CD0761f	ERS1033210	bub-3(ok3437)	20	5		mut.acc.	Volkova, Nat Commun. 2020 May 1;11(1):2169c
CD0761g	ERS1033211	bub-3(ok3437)	20	6		mut.acc.	Volkova, Nat Commun. 2020 May 1;11(1):2169c
CD0765b	ERS1033184	rev-3	1	1		mut.acc.	Volkova, Nat Commun. 2020 May 1;11(1):2169c
CD0766b	ERS1033185	rev-3	20	1		mut.acc.	Volkova, Nat Commun. 2020 May 1;11(1):2169c
CD0766c	ERS1033186	rev-3	20	2		mut.acc.	Volkova, Nat Commun. 2020 May 1;11(1):2169c
CD0766d	ERS1033187	rev-3	20	3		mut.acc.	Volkova, Nat Commun. 2020 May 1;11(1):2169c
CD0766e	ERS1033188	rev-3	20	4		mut.acc.	Volkova, Nat Commun. 2020 May 1;11(1):2169c
CD0766f	ERS1033189	rev-3	20	5		mut.acc.	Volkova, Nat Commun. 2020 May 1;11(1):2169c
CD0766g	ERS1033190	rev-3	20	6		mut.acc.	Volkova, Nat Commun. 2020 May 1;11(1):2169c
CD0770b	ERS1033198	san-1	1	1		mut.acc.	Volkova, Nat Commun. 2020 May 1;11(1):2169c
CD0771b	ERS1033199	bub-3(ok3437)	20	1		mut.acc.	Volkova, Nat Commun. 2020 May 1;11(1):2169c
CD0771c	ERS1033200	bub-3(ok3437)	20	2		mut.acc.	Volkova, Nat Commun. 2020 May 1;11(1):2169c
CD0771d	ERS1033201	bub-3(ok3437)	20	3		mut.acc.	Volkova, Nat Commun. 2020 May 1;11(1):2169c
CD0771e	ERS1033202	bub-3(ok3437)	20	4		mut.acc.	Volkova, Nat Commun. 2020 May 1;11(1):2169c
CD0771f	ERS1033203	bub-3(ok3437)	20	5		mut.acc.	Volkova, Nat Commun. 2020 May 1;11(1):2169c
CD0771g	ERS1033204	san-1	20	6		mut.acc.	Volkova, Nat Commun. 2020 May 1;11(1):2169c
CD0772b	ERS1033191	xpg-1	1	1		mut.acc.	this study
CD0773b	ERS1033192	xpg-1	20	1		mut.acc.	this study
CD0773c	ERS1033192	xpg-1	20	2		mut.acc.	this study
CD0773d	ERS1033192	xpg-1	20	3		mut.acc.	this study
CD0773e	ERS1033192	xpg-1	20	4		mut.acc.	this study
CD0773f	ERS1033192	xpg-1	20	5		mut.acc.	this study
CD0773g	ERS1033192	xpg-1	20	6		mut.acc.	this study
CD0774b	ERS1033122	ced-3	1	1		mut.acc.	this study
CD0775b	ERS1033123	ced-3	20	1		mut.acc.	Volkova, Nat Commun. 2020 May 1;11(1):2169c
CD0775c	ERS1033124	ced-3	20	2		mut.acc.	Volkova, Nat Commun. 2020 May 1;11(1):2169c
CD0775d	ERS1033125	ced-3	20	3		mut.acc.	Volkova, Nat Commun. 2020 May 1;11(1):2169c
CD0776b	ERS1033114	cku-80	1	1		mut.acc.	Volkova, Nat Commun. 2020 May 1;11(1):2169c
CD0777b	ERS1033115	cku-80	20	1		mut.acc.	Volkova, Nat Commun. 2020 May 1;11(1):2169c
CD0777c	ERS1033116	cku-80	20	2		mut.acc.	Volkova, Nat Commun. 2020 May 1;11(1):2169c
CD0777d	ERS1033117	cku-80	20	3		mut.acc.	Volkova, Nat Commun. 2020 May 1;11(1):2169c
CD0780b	ERS1033118	dna-2	1	1		mut.acc.	Volkova, Nat Commun. 2020 May 1;11(1):2169c
CD0781b	ERS1033119	dna-2	20	1		mut.acc.	Volkova, Nat Commun. 2020 May 1;11(1):2169c
CD0781c	ERS1033120	dna-2	20	2		mut.acc.	Volkova, Nat Commun. 2020 May 1;11(1):2169c
CD0781d	ERS1033121	dna-2	20	3		mut.acc.	Volkova, Nat Commun. 2020 May 1;11(1):2169c
CD0833b	ERS1033138	smg-1	1	1		mut.acc.	Volkova, Nat Commun. 2020 May 1;11(1):2169c
CD0834b	ERS1033139	smg-1	20	1		mut.acc.	Volkova, Nat Commun. 2020 May 1;11(1):2169c
CD0834c	ERS1033140	smg-1	20	2		mut.acc.	Volkova, Nat Commun. 2020 May 1;11(1):2169c
CD0834d	ERS1033141	smg-1	20	3		mut.acc.	Volkova, Nat Commun. 2020 May 1;11(1):2169c
CD0846b	ERS1052998	ndx-4	20	2		mut.acc.	Volkova, Nat Commun. 2020 May 1;11(1):2169c
CD0846c	ERS1052999	ndx-4	20	4		mut.acc.	Volkova, Nat Commun. 2020 May 1;11(1):2169c
CD0846d	ERS1053000	ndx-4	20	5		mut.acc.	Volkova, Nat Commun. 2020 May 1;11(1):2169c
CD0847b	ERS1053001	brd-1	20	2		mut.acc.	Volkova, Nat Commun. 2020 May 1;11(1):2169c
CD0847c	ERS1053002	brd-1	20	3		mut.acc.	Volkova, Nat Commun. 2020 May 1;11(1):2169c
CD0847d	ERS1053003	brd-1	20	5		mut.acc.	Volkova, Nat Commun. 2020 May 1;11(1):2169c
CD0848b	ERS1053004	apn-1	20	2		mut.acc.	Volkova, Nat Commun. 2020 May 1;11(1):2169c
CD0848c	ERS1053005	apn-1	20	3		mut.acc.	Volkova, Nat Commun. 2020 May 1;11(1):2169c
CD0848d	ERS1053006	apn-1	20	5		mut.acc.	Volkova, Nat Commun. 2020 May 1;11(1):2169c
CD1079b	ERS2594361	rif-1	15	1		mut.acc.	Volkova, Nat Commun. 2020 May 1;11(1):2169c
CD1080b	ERS2594362	rif-1	20	1		mut.acc.	Volkova, Nat Commun. 2020 May 1;11(1):2169c
CD1081b	ERS2594363	rif-1	15	1		mut.acc.	Volkova, Nat Commun. 2020 May 1;11(1):2169c
CD1082b	ERS2594364	rif-1	20	1		mut.acc.	Volkova, Nat Commun. 2020 May 1;11(1):2169c
CD1083b	ERS2594365	rif-1	15	1		mut.acc.	Volkova, Nat Commun. 2020 May 1;11(1):2169c
CD1084b	ERS2594366	rif-1	20	1		mut.acc.	Volkova, Nat Commun. 2020 May 1;11(1):2169c
