# Supplementary material for: Protection of the C. elegans germ cell genome depends on diverse DNA repair pathways during normal proliferation
Source: PLoS One. 2021 Apr 27;16(4):e0250291. doi: 10.1371/journal.pone.0250291 (PMC8078821; doi:10.1371/journal.pone.0250291)
Supplement: S2 Table — (XLSX) [file pone.0250291.s016.xlsx]

## Sheet: Sheet 1 - S2 Table. List of uni
S2 Table. List of unique tandem duplications in helq-1 mutants
CHR1	POS1	CHR2	POS2	Sample	Description	Replication_direction	Inverted_repeat
II	12134291	II	12135388	CD0007c	helq-1:20	+	Downstream
III	1246722	III	1249260	CD0007c	helq-1:20	*	Downstream
III	1299004	III	1299746	CD0007c	helq-1:20	*	No
IV	6418321	IV	6426405	CD0007c	helq-1:20	*	Downstream
IV	9585238	IV	9586382	CD0007c	helq-1:20	-	No
V	192111	V	193815	CD0007c	helq-1:20	+	Upstream
I	3717852	I	3721708	CD0007d	helq-1:20	-	No
II	12541881	II	12542341	CD0007d	helq-1:20	-	No
III	3733972	III	3738258	CD0007d	helq-1:20	+	No
X	16070148	X	16071788	CD0007d	helq-1:20	+	Downstream
III	9559826	III	9564333	CD0091f	helq-1:5	+	No
V	13019952	V	13020781	CD0091g	helq-1:10	*	No
II	9392409	II	9394567	CD0091m	helq-1:20	+	No
II	12337386	II	12338030	CD0381a	helq-1:40	-	Upstream
III	2763016	III	2763983	CD0381a	helq-1:40	+	Downstream
V	14568313	V	14569583	CD0381a	helq-1:40	+	No
V	17731660	V	17732917	CD0381d	helq-1:40	-	No
